# Supplementary material for: Gentrification and Air Quality in a Large Urban County in the United States
Source: Int J Environ Res Public Health. 2023 Mar 8;20(6):4762. doi: 10.3390/ijerph20064762 (PMC10049340; doi:10.3390/ijerph20064762)
Supplement: Supplementary file 1 [file ijerph-20-04762-s001.zip]

Archive with 1 entries (1 files):
- ijerph-2234913-supplementary.pdf
